# Supplementary material for: Temporal Transcriptomic Changes in the Cingulate Cortex of Neuropathic Pain Mice
Source: Biomedicines. 2026 Jul 1;14(7):1495. doi: 10.3390/biomedicines14071495 (PMC13405549; doi:10.3390/biomedicines14071495)
Supplement: Supplementary file 1 [file biomedicines-14-01495-s001.zip]

Archive with 2 entries (2 files):
- Supplemental Data S1. Altered transcriptional signatures in the cingulate cortex after SNI related to Figure 4.xlsx
- Supplemental Data S2. KEGG analysis of DEGs of the subregions of the cingulate cortex at 2 and 4 weeks post-SNI.xlsx
