# Supplementary material for: Temporal Transcriptomic Changes in the Cingulate Cortex of Neuropathic Pain Mice
Source: Biomedicines. 2026 Jul 1;14(7):1495. doi: 10.3390/biomedicines14071495 (PMC13405549; doi:10.3390/biomedicines14071495)
Supplement: Supplementary file 1 [file biomedicines-14-01495-s001.zip › Supplemental Data S1. Altered transcriptional signatures in the cingulate cortex after SNI related to Figure 4.xlsx]

## Sheet: Related to Figure 4a
celltype	SYMBOL	log2FoldChange	pvalue	padj	change
SNI2w_ACC_vs_Sham_ACC	Mastl	0.897045	0.00510937	0.0490518	up
SNI2w_ACC_vs_Sham_ACC	Kdm4d	0.817822	0.00513791	0.0491454	up
SNI2w_ACC_vs_Sham_ACC	Hspa1b	-0.922823	1.53e-11	6.84e-09	down
SNI2w_ACC_vs_Sham_ACC	Hspa1a	-0.627761	1.08e-09	3.09e-07	down
SNI2w_MCC_vs_Sham_MCC	Eya2	0.903319	2.75e-06	0.000567713	up
SNI2w_MCC_vs_Sham_MCC	Hspa1b	-0.962956	4.63e-11	7.26e-08	down
SNI4w_ACC_vs_Sham_ACC	Banp	-0.633848	1.26e-10	6.22e-09	down
SNI4w_ACC_vs_Sham_ACC	Srcap	0.679015	9.17e-06	0.000111208	up
SNI4w_ACC_vs_Sham_ACC	Kdm4d	0.832861	0.00191723	0.00993884	up
SNI4w_ACC_vs_Sham_ACC	Prdm6	-0.684471	0.00470791	0.0207826	down
SNI4w_ACC_vs_Sham_ACC	Hspa1b	-1.12436	9.38e-23	6.99e-20	down
SNI4w_ACC_vs_Sham_ACC	Hspa1a	-0.825687	1.06e-13	1.08e-11	down
SNI4w_MCC_vs_Sham_MCC	Eya2	0.927838	5.17e-08	4.08e-06	up
SNI4w_MCC_vs_Sham_MCC	Banp	-0.609034	1.64e-13	9.09e-11	down
SNI4w_MCC_vs_Sham_MCC	Kdm4d	0.597305	0.00885109	0.0497928	up
SNI4w_MCC_vs_Sham_MCC	Prdm6	0.72295	0.0015685	0.0141115	up
SNI4w_MCC_vs_Sham_MCC	Hspa1b	-0.87538	5.58e-11	1.23e-08	down

## Sheet: Related to Figure 4b
celltype	SYMBOL	log2FoldChange	pvalue	padj	change
SNI2w_ACC_vs_Sham_ACC	Nkx3-1	0.957309	7.07e-05	0.00222847	up
SNI2w_ACC_vs_Sham_ACC	Parp9	-0.581301	2.66e-05	0.00108346	down
SNI2w_ACC_vs_Sham_ACC	Irf7	-0.815222	0.000136979	0.00359328	down
SNI2w_ACC_vs_Sham_ACC	Nr4a3	-0.595336	0.000158862	0.00404397	down
SNI2w_ACC_vs_Sham_ACC	Bhlhe40	-0.673982	1.34e-23	7e-20	down
SNI2w_ACC_vs_Sham_ACC	Six4	-0.721585	0.0042841	0.0436821	down
SNI2w_ACC_vs_Sham_ACC	Maff	-1.31733	2.27e-07	2.42e-05	down
SNI2w_ACC_vs_Sham_ACC	Bcl3	-1.18968	8.23e-05	0.00244867	down
SNI2w_MCC_vs_Sham_MCC	Aebp1	0.738903	3.26e-09	2.65e-06	up
SNI2w_MCC_vs_Sham_MCC	Hhex	0.601985	0.000262703	0.0159107	up
SNI2w_MCC_vs_Sham_MCC	Irf7	-0.842192	2.18e-09	1.9e-06	down
SNI2w_MCC_vs_Sham_MCC	Six4	-0.686849	0.00122954	0.0433957	down
SNI2w_MCC_vs_Sham_MCC	Alx4	0.619935	0.000235581	0.0147335	up
SNI2w_MCC_vs_Sham_MCC	Foxd1	0.692993	0.000100364	0.00828061	up
SNI4w_ACC_vs_Sham_ACC	Vax1	0.831885	0.0091899	0.0355037	up
SNI4w_ACC_vs_Sham_ACC	Tcf23	1.62088	0.000107541	0.000909477	up
SNI4w_ACC_vs_Sham_ACC	Nme2	-1.01971	5.1e-07	9.02e-06	down
SNI4w_ACC_vs_Sham_ACC	Nr1d1	1.06551	4.7e-74	8.4e-70	up
SNI4w_ACC_vs_Sham_ACC	Ebf2	-0.65348	0.0102622	0.0387184	down
SNI4w_ACC_vs_Sham_ACC	Nkx3-1	0.726567	0.00933343	0.0359418	up
SNI4w_ACC_vs_Sham_ACC	Dlx2	0.589928	3.31e-08	8.25e-07	up
SNI4w_ACC_vs_Sham_ACC	Gli1	0.804604	1.13e-05	0.000133248	up
SNI4w_ACC_vs_Sham_ACC	Nfe2l3	0.597836	0.000928536	0.00546045	up
SNI4w_ACC_vs_Sham_ACC	St18	0.725356	0.000682529	0.00422186	up
SNI4w_ACC_vs_Sham_ACC	Twist1	-0.820993	0.000473776	0.00311013	down
SNI4w_ACC_vs_Sham_ACC	Ikzf5	-0.678612	4.43e-06	5.92e-05	down
SNI4w_ACC_vs_Sham_ACC	Bmal2	-0.626666	0.000184195	0.00142423	down
SNI4w_ACC_vs_Sham_ACC	Maff	-0.954817	0.000108743	0.00091834	down
SNI4w_ACC_vs_Sham_ACC	Foxc2	-0.586662	0.00395754	0.0180894	down
SNI4w_ACC_vs_Sham_ACC	Mafa	0.828108	0.00244571	0.0121674	up
SNI4w_ACC_vs_Sham_ACC	Hipk2	0.626538	9.89e-09	2.9e-07	up
SNI4w_MCC_vs_Sham_MCC	Tbx2	0.790898	1.43e-06	5.95e-05	up
SNI4w_MCC_vs_Sham_MCC	Stat5a	0.582039	0.000786323	0.00836747	up
SNI4w_MCC_vs_Sham_MCC	Alx3	0.652501	0.00431887	0.0296232	up
SNI4w_MCC_vs_Sham_MCC	Aebp1	0.99474	2.25e-16	2.58e-13	up
SNI4w_MCC_vs_Sham_MCC	Nr1d1	0.768779	6.98e-17	1.2e-13	up
SNI4w_MCC_vs_Sham_MCC	Nfatc4	0.653741	0.000202622	0.00301301	up
SNI4w_MCC_vs_Sham_MCC	Gli1	0.727691	7.15e-08	5.31e-06	up
SNI4w_MCC_vs_Sham_MCC	Tfap2b	0.700189	0.00492515	0.0325015	up
SNI4w_MCC_vs_Sham_MCC	Irf6	0.716656	0.00886672	0.0498644	up
SNI4w_MCC_vs_Sham_MCC	Trib3	0.812903	0.00390094	0.0275148	up
SNI4w_MCC_vs_Sham_MCC	Heyl	0.676562	1.86e-08	1.68e-06	up
SNI4w_MCC_vs_Sham_MCC	Six4	-0.591821	0.00443293	0.0302245	down
SNI4w_MCC_vs_Sham_MCC	Smad6	0.590574	1.4e-05	0.000363894	up
SNI4w_MCC_vs_Sham_MCC	En2	0.749012	0.00268167	0.0210309	up
SNI4w_MCC_vs_Sham_MCC	Alx4	0.940327	1.57e-08	1.49e-06	up
SNI4w_MCC_vs_Sham_MCC	Mafa	0.630191	0.00309587	0.0232698	up
SNI4w_MCC_vs_Sham_MCC	Adnp	0.636063	0.000502999	0.00593339	up
SNI4w_MCC_vs_Sham_MCC	Dbp	0.699779	9.74e-14	5.77e-11	up
SNI4w_MCC_vs_Sham_MCC	Foxd1	0.850246	8.67e-08	6.2e-06	up

## Sheet: Related to Figure 4c
celltype	SYMBOL	log2FoldChange	pvalue	padj	change
SNI2w_ACC_vs_Sham_ACC	Mastl	0.897045	0.00510937	0.0490518	up
SNI2w_ACC_vs_Sham_ACC	Kdm4d	0.817822	0.00513791	0.0491454	up
SNI2w_ACC_vs_Sham_ACC	Hspa1b	-0.922823	1.53e-11	6.84e-09	down
SNI2w_ACC_vs_Sham_ACC	Hspa1a	-0.627761	1.08e-09	3.09e-07	down
SNI2w_MCC_vs_Sham_MCC	Eya2	0.903319	2.75e-06	0.000567713	up
SNI2w_MCC_vs_Sham_MCC	Hspa1b	-0.962956	4.63e-11	7.26e-08	down
SNI4w_ACC_vs_Sham_ACC	Banp	-0.633848	1.26e-10	6.22e-09	down
SNI4w_ACC_vs_Sham_ACC	Srcap	0.679015	9.17e-06	0.000111208	up
SNI4w_ACC_vs_Sham_ACC	Kdm4d	0.832861	0.00191723	0.00993884	up
SNI4w_ACC_vs_Sham_ACC	Prdm6	-0.684471	0.00470791	0.0207826	down
SNI4w_ACC_vs_Sham_ACC	Hspa1b	-1.12436	9.38e-23	6.99e-20	down
SNI4w_ACC_vs_Sham_ACC	Hspa1a	-0.825687	1.06e-13	1.08e-11	down
SNI4w_MCC_vs_Sham_MCC	Eya2	0.927838	5.17e-08	4.08e-06	up
SNI4w_MCC_vs_Sham_MCC	Banp	-0.609034	1.64e-13	9.09e-11	down
SNI4w_MCC_vs_Sham_MCC	Kdm4d	0.597305	0.00885109	0.0497928	up
SNI4w_MCC_vs_Sham_MCC	Prdm6	0.72295	0.0015685	0.0141115	up
SNI4w_MCC_vs_Sham_MCC	Hspa1b	-0.87538	5.58e-11	1.23e-08	down
