# Supplementary material for: Temporal Transcriptomic Changes in the Cingulate Cortex of Neuropathic Pain Mice
Source: Biomedicines. 2026 Jul 1;14(7):1495. doi: 10.3390/biomedicines14071495 (PMC13405549; doi:10.3390/biomedicines14071495)
Supplement: Supplementary file 1 [file biomedicines-14-01495-s001.zip › Supplemental Data S2. KEGG analysis of DEGs of the subregions of the cingulate cortex at 2 and 4 weeks post-SNI.xlsx]

## Sheet: ACC SNI-2w
	category	subcategory	ID	Description	GeneRatio	BgRatio	RichFactor	FoldEnrichment	zScore	pvalue	p.adjust	qvalue	geneID	Count
mmu04974	Organismal Systems	Digestive system	mmu04974	Protein digestion and absorption	5/68	108/10649	0.0462963	7.25014	5.23342	0.000613512	0.0599288	0.0535525	Col1a1/Col14a1/Col3a1/Eln/Col6a3	5
mmu04668	Environmental Information Processing	Signal transduction	mmu04668	TNF signaling pathway	5/68	118/10649	0.0423729	6.63572	4.93493	0.000916869	0.0599288	0.0535525	Edn1/Ptgs2/Icam1/Bcl3/Ifi47	5
mmu04710	Organismal Systems	Environmental adaptation	mmu04710	Circadian rhythm	3/68	34/10649	0.0882353	13.8179	6.00097	0.00129343	0.0599288	0.0535525	Per1/Bhlhe40/Per2	3
mmu04612	Organismal Systems	Immune system	mmu04612	Antigen processing and presentation	4/68	88/10649	0.0454545	7.11832	4.62004	0.00237044	0.0823728	0.0736084	B2m/H2-K1/Hspa1b/Hspa1a	4
mmu04933	Human Diseases	Endocrine and metabolic disease	mmu04933	AGE-RAGE signaling pathway in diabetic complications	4/68	101/10649	0.039604	6.2021	4.21094	0.00390127	0.101616	0.0908038	Col1a1/Edn1/Col3a1/Icam1	4
mmu05146	Human Diseases	Infectious disease: parasitic	mmu05146	Amoebiasis	4/68	108/10649	0.037037	5.80011	4.01927	0.00495302	0.101616	0.0908038	Col1a1/Col3a1/Rab7b/Il1r1	4
mmu05145	Human Diseases	Infectious disease: parasitic	mmu05145	Toxoplasmosis	4/68	109/10649	0.0366972	5.7469	3.99326	0.00511733	0.101616	0.0908038	Irgm2/Igtp/Hspa1b/Hspa1a	4
mmu05168	Human Diseases	Infectious disease: viral	mmu05168	Herpes simplex virus 1 infection	5/68	214/10649	0.0233645	3.65895	3.14989	0.0117013	0.181634	0.162309	Card9/Irf7/Bst2/B2m/H2-K1	5
mmu04080	Environmental Information Processing	Signaling molecules and interaction	mmu04080	Neuroactive ligand-receptor interaction	7/68	392/10649	0.0178571	2.79648	2.90523	0.0122099	0.181634	0.162309	Edn1/Lpar6/Tbxa2r/Aplnr/Prl/F2rl2/Mc4r	7
mmu04621	Organismal Systems	Immune system	mmu04621	NOD-like receptor signaling pathway	5/68	220/10649	0.0227273	3.55916	3.07477	0.0130672	0.181634	0.162309	Card9/Irf7/Gbp2/Irgm2/Gbp5	5
mmu04820	Cellular Processes	Cell motility	mmu04820	Cytoskeleton in muscle cells	5/68	233/10649	0.0214592	3.36058	2.92059	0.0163896	0.189873	0.16967	Col1a1/Pdlim2/Col3a1/Eln/Col6a3	5
mmu04518	NA	NA	mmu04518	Integrin signaling	4/68	153/10649	0.0261438	4.09419	3.09034	0.0163919	0.189873	0.16967	Col1a1/Ilk/Col6a3/Icam1	4
mmu05166	Human Diseases	Infectious disease: viral	mmu05166	Human T-cell leukemia virus 1 infection	5/68	247/10649	0.0202429	3.1701	2.76627	0.0205533	0.219314	0.195979	Bub1b/Il1r1/Icam1/B2m/H2-K1	5
mmu04610	Organismal Systems	Immune system	mmu04610	Complement and coagulation cascades	3/68	94/10649	0.0319149	4.99797	3.12104	0.0220892	0.219314	0.195979	F13a1/F2rl2/A2m	3
mmu04514	Environmental Information Processing	Signaling molecules and interaction	mmu04514	Cell adhesion molecule (CAM) interaction	4/68	181/10649	0.0220994	3.46084	2.6768	0.0283154	0.26239	0.234472	Mag/Cldn14/Icam1/H2-K1	4
mmu04064	Environmental Information Processing	Signal transduction	mmu04064	NF-kappa B signaling pathway	3/68	107/10649	0.0280374	4.39074	2.82585	0.030859	0.268088	0.239563	Il1r1/Ptgs2/Icam1	3
mmu04625	Organismal Systems	Immune system	mmu04625	C-type lectin receptor signaling pathway	3/68	112/10649	0.0267857	4.19472	2.72464	0.0346529	0.283338	0.253191	Card9/Ptgs2/Bcl3	3
mmu04979	Organismal Systems	Digestive system	mmu04979	Cholesterol metabolism	2/68	50/10649	0.04	6.26412	2.99091	0.0404339	0.300563	0.268583	Ldlrap1/Pcsk9	2
mmu04010	Environmental Information Processing	Signal transduction	mmu04010	MAPK signaling pathway	5/68	299/10649	0.0167224	2.61878	2.27603	0.0418647	0.300563	0.268583	Map3k21/Il1r1/Dusp4/Hspa1b/Hspa1a	5
mmu04611	Organismal Systems	Immune system	mmu04611	Platelet activation	3/68	126/10649	0.0238095	3.72864	2.46994	0.0464974	0.300563	0.268583	Col1a1/Col3a1/Tbxa2r	3

## Sheet: ACC SNI-4w
	category	subcategory	ID	Description	GeneRatio	BgRatio	RichFactor	FoldEnrichment	zScore	pvalue	p.adjust	qvalue	geneID	Count
mmu00190	Metabolism	Energy metabolism	mmu00190	Oxidative phosphorylation	38/226	141/10649	0.269504	12.6989	20.5914	6.25771e-32	1.50811e-29	1.42281e-29	Atp5mc1/Cox4i2/Ndufa2/Cox6c/Atp5f1e/Ndufa1/Cox7c/Atp5mc3/Ndufa12/Uqcr11/Ndufs6/Ndufb9/Ndufb4/Ndufb4c/Ndufb4b/Ndufa5/Ndufb3/Ndufa8/Cox6a2/Ndufab1/Cox7a2/Atp6v0b/Ndufb7/Ndufa3/Ndufa13/Cox6b1/Ndufc1/Atp5mg/Ndufb10/Ndufa7/Uqcrq/Cox17/Atp5me/Cox6b2/Uqcr10/mt-Nd3/Ndufb6/Ndufb1	38
mmu04714	Organismal Systems	Environmental adaptation	mmu04714	Thermogenesis	38/226	238/10649	0.159664	7.52328	14.9865	5.3108e-23	6.39951e-21	6.03754e-21	Atp5mc1/Cox4i2/Ndufa2/Cox6c/Atp5f1e/Ndufa1/Cox7c/Atp5mc3/Ndufa12/Uqcr11/Ndufs6/Ndufb9/Ndufb4/Ndufb4c/Ndufb4b/Ndufa5/Ndufb3/Ndufa8/Cox6a2/Ndufab1/Cox7a2/Ndufb7/Ndufa3/Ndufa13/Cox6b1/Ndufc1/Atp5mg/Ndufb10/Ndufa7/Uqcrq/Cox17/Atp5me/Coa6/Cox6b2/Uqcr10/mt-Nd3/Ndufb6/Ndufb1	38
mmu05020	Human Diseases	Neurodegenerative disease	mmu05020	Prion disease	39/226	273/10649	0.142857	6.73135	14.1259	8.84951e-22	7.1091e-20	6.707e-20	Il1b/Atp5mc1/Cox4i2/Ndufa2/Cox6c/Atp5f1e/Ndufa1/Cox7c/Atp5mc3/Ndufa12/Uqcr11/Ndufs6/Ndufb9/Ndufb4/Ndufb4c/Ndufb4b/Ndufa5/Bad/Ndufb3/Ndufa8/Cox6a2/Ndufab1/Cox7a2/Ndufb7/Ndufa3/Ndufa13/Cox6b1/Ndufc1/Ndufb10/Ndufa7/Sem1/Uqcrq/Cox6b2/Uqcr10/mt-Nd3/Ndufb6/Hspa1b/Hspa1a/Ndufb1	39
mmu04932	Human Diseases	Endocrine and metabolic disease	mmu04932	Non-alcoholic fatty liver disease	31/226	162/10649	0.191358	9.01669	15.1398	2.71439e-21	1.63542e-19	1.54292e-19	Il1b/Cox4i2/Ndufa2/Cox6c/Ndufa1/Cox7c/Ndufa12/Uqcr11/Ndufs6/Ndufb9/Ndufb4/Ndufb4c/Ndufb4b/Ndufa5/Ndufb3/Ndufa8/Cox6a2/Ndufab1/Cox7a2/Ndufb7/Ndufa3/Ndufa13/Cox6b1/Ndufc1/Ndufb10/Ndufa7/Uqcrq/Cox6b2/Uqcr10/Ndufb6/Ndufb1	31
mmu05208	Human Diseases	Cancer: overview	mmu05208	Chemical carcinogenesis - reactive oxygen species	35/226	229/10649	0.152838	7.20167	13.9696	1.40524e-20	6.77323e-19	6.39012e-19	Atp5mc1/Cox4i2/Ndufa2/Cox6c/Atp5f1e/Ndufa1/Cox7c/Atp5mc3/Ndufa12/Uqcr11/Ndufs6/Ndufb9/Ndufb4/Ndufb4c/Ndufb4b/Ndufa5/Bad/Ndufb3/Ndufa8/Cox6a2/Ndufab1/Cox7a2/Ndufb7/Ndufa3/Ndufa13/Cox6b1/Ndufc1/Ndufb10/Ndufa7/Uqcrq/Cox6b2/Uqcr10/mt-Nd3/Ndufb6/Ndufb1	35
mmu05415	Human Diseases	Cardiovascular disease	mmu05415	Diabetic cardiomyopathy	34/226	217/10649	0.156682	7.38277	13.9877	2.31032e-20	9.2798e-19	8.75491e-19	Atp5mc1/Cox4i2/Ndufa2/Cox6c/Atp5f1e/Ndufa1/Cox7c/Atp5mc3/Ndufa12/Uqcr11/Ndufs6/Ndufb9/Ndufb4/Ndufb4c/Ndufb4b/Ndufa5/Ndufb3/Ndufa8/Cox6a2/Ndufab1/Cox7a2/Ndufb7/Ndufa3/Ndufa13/Cox6b1/Ndufc1/Ndufb10/Ndufa7/Uqcrq/Cox6b2/Uqcr10/mt-Nd3/Ndufb6/Ndufb1	34
mmu05016	Human Diseases	Neurodegenerative disease	mmu05016	Huntington disease	39/226	308/10649	0.126623	5.96643	13.0236	7.3847e-20	2.54245e-18	2.39864e-18	Dnah10/Atp5mc1/Cox4i2/Ndufa2/Cox6c/Atp5f1e/Ndufa1/Cox7c/Atp5mc3/Ndufa12/Uqcr11/Ndufs6/Ndufb9/Ndufb4/Ndufb4c/Ndufb4b/Ndufa5/Ndufb3/Ndufa8/Cox6a2/Ndufab1/Cox7a2/Polr2f/Ndufb7/Ndufa3/Ndufa13/Cox6b1/Ndufc1/Polr2l/Ndufb10/Ndufa7/Sem1/Uqcrq/Polr2k/Cox6b2/Uqcr10/mt-Nd3/Ndufb6/Ndufb1	39
mmu05012	Human Diseases	Neurodegenerative disease	mmu05012	Parkinson disease	36/226	274/10649	0.131387	6.19088	12.8178	6.62822e-19	1.99675e-17	1.88381e-17	Atp5mc1/Cox4i2/Ndufa2/Cox6c/Atp5f1e/Ndufa1/Cox7c/Atp5mc3/Ndufa12/Uqcr11/Ndufs6/Ndufb9/Ndufb4/Ndufb4c/Ndufb4b/Ndufa5/Ndufb3/Ndufa8/Cox6a2/Ndufab1/Cox7a2/Ndufb7/Ndufa3/Ndufa13/Cox6b1/Ndufc1/Ndufb10/Ndufa7/Sem1/Uqcrq/Cox6b2/Uqcr10/mt-Nd3/Ndufb6/Slc39a2/Ndufb1	36
mmu05010	Human Diseases	Neurodegenerative disease	mmu05010	Alzheimer disease	40/226	389/10649	0.102828	4.84519	11.3766	4.37544e-17	1.17165e-15	1.10537e-15	Il1b/Ide/Atp5mc1/Cox4i2/Ndufa2/Cox6c/Atp5f1e/Ndufa1/Cox7c/Atp5mc3/Ndufa12/Uqcr11/Ndufs6/Ndufb9/Ndufb4/Ndufb4c/Ndufb4b/Ndufa5/Bad/Ndufb3/Ndufa8/Cox6a2/Ndufab1/Cox7a2/Wnt6/Ndufb7/Ndufa3/Ndufa13/Cox6b1/Ndufc1/Ndufb10/Ndufa7/Sem1/Uqcrq/Cox6b2/Uqcr10/mt-Nd3/Ndufb6/Slc39a2/Ndufb1	40
mmu05014	Human Diseases	Neurodegenerative disease	mmu05014	Amyotrophic lateral sclerosis	38/226	376/10649	0.101064	4.76207	10.9362	5.26859e-16	1.26973e-14	1.19791e-14	Dnah10/Atp5mc1/Cox4i2/Ndufa2/Cox6c/Atp5f1e/Ndufa1/Cox7c/Atp5mc3/Ndufa12/Uqcr11/Ndufs6/Ndufb9/Ndufb4/Ndufb4c/Ndufb4b/Ndufa5/Bad/Ndufb3/Ndufa8/Cox6a2/Ndufab1/Cox7a2/Ndufb7/Ndufa3/Ndufa13/Cox6b1/Ndufc1/Ndufb10/Ndufa7/Sem1/Uqcrq/Cox6b2/Uqcr10/mt-Nd3/Ndufb6/Ang/Ndufb1	38
mmu03010	Genetic Information Processing	Translation	mmu03010	Ribosome	33/226	331/10649	0.0996979	4.69771	10.0633	8.08952e-14	1.77234e-12	1.67209e-12	Rps11/Rplp1/Rps18/Rps25/Mrpl52/Mrpl14/Rps14/Rplp2/Rps29/Rps27l/Rps16/Fau/Rps21/Rpl22l1/Mrps6/Rps19/Mrps12/Rpl37a/Mrps21/Rpl38/Rpl32/Rpl36/Rpl35a/Mrps36/Rpl34/Rpl34-ps1/Rpl27/Rps28/Rpl39/Rps27/Rps13/Rpl41/Mrpl33	33
mmu04723	Organismal Systems	Nervous system	mmu04723	Retrograde endocannabinoid signaling	23/226	154/10649	0.149351	7.03732	11.1123	1.31198e-13	2.6349e-12	2.48586e-12	Ndufa2/Ndufa1/Ndufa12/Ndufs6/Ndufb9/Ndufb4/Ndufb4c/Ndufb4b/Ndufa5/Gng13/Ndufb3/Ndufa8/Ndufab1/Ndufb7/Ndufa3/Ndufa13/Ndufc1/Gngt2/Ndufb10/Ndufa7/mt-Nd3/Ndufb6/Ndufb1	23
mmu05022	Human Diseases	Neurodegenerative disease	mmu05022	Pathways of neurodegeneration - multiple diseases	39/226	481/10649	0.0810811	3.8205	9.32121	3.0349e-13	5.62623e-12	5.308e-12	Il1b/Dnah10/Atp5mc1/Cox4i2/Ndufa2/Cox6c/Atp5f1e/Ndufa1/Cox7c/Atp5mc3/Ndufa12/Uqcr11/Ndufs6/Ndufb9/Ndufb4/Ndufb4c/Ndufb4b/Ndufa5/Bad/Ndufb3/Ndufa8/Cox6a2/Ndufab1/Cox7a2/Wnt6/Ndufb7/Ndufa3/Ndufa13/Cox6b1/Ndufc1/Ndufb10/Ndufa7/Sem1/Uqcrq/Cox6b2/Uqcr10/mt-Nd3/Ndufb6/Ndufb1	39
mmu05171	Human Diseases	Infectious disease: viral	mmu05171	Coronavirus disease - COVID-19	29/226	334/10649	0.0868263	4.09121	8.45199	9.01705e-11	1.55222e-09	1.46442e-09	Il1b/Rps11/Rplp1/Rps18/Rps25/Rps14/Rplp2/Rps29/Rps27l/Rps16/Fau/Rps21/F13a1/Rpl22l1/Rps19/Rpl37a/C5ar1/Rpl38/Rpl32/Rpl36/Rpl35a/Rpl34/Rpl34-ps1/Rpl27/Rps28/Rpl39/Rps27/Rps13/Rpl41	29
mmu04260	Organismal Systems	Circulatory system	mmu04260	Cardiac muscle contraction	12/226	89/10649	0.134831	6.35319	7.46736	3.50457e-07	5.63067e-06	5.31219e-06	Cacng6/Cox4i2/Cox6c/Cox7c/Uqcr11/Cox6a2/Cox7a2/Cox6b1/Uqcrq/Cox6b2/Uqcr10/Tnnc1	12
mmu04612	Organismal Systems	Immune system	mmu04612	Antigen processing and presentation	7/226	88/10649	0.0795455	3.74814	3.81171	0.00261383	0.0393708	0.0371439	H2-Q4/B2m/H2-K1/H2-D1/Psme2b/Hspa1b/Hspa1a	7
mmu04978	Organismal Systems	Digestive system	mmu04978	Mineral absorption	5/226	55/10649	0.0909091	4.28359	3.59494	0.00604987	0.0857658	0.0809146	Slc9a3/Steap1/Atox1/Mt2/Mt1	5
mmu04080	Environmental Information Processing	Signaling molecules and interaction	mmu04080	Neuroactive ligand-receptor interaction	16/226	392/10649	0.0408163	1.92324	2.74246	0.00936675	0.121897	0.115003	Npffr1/Grm2/Glp1r/Drd4/Ntsr1/Tbxa2r/Trhr2/S1pr5/Pomc/Gh/Prl/Cort/Npy/Cysltr2/C5ar1/Htr1b	16
mmu04814	Cellular Processes	Cell motility	mmu04814	Motor proteins	10/226	198/10649	0.0505051	2.37977	2.88571	0.00961018	0.121897	0.115003	Myh2/Myo1d/Dnah10/Cenpe/Myh1/Myh15/Tubd1/Myl12a/Myl12b/Tnnc1	10
mmu03020	Genetic Information Processing	Transcription	mmu03020	RNA polymerase	3/226	32/10649	0.09375	4.41745	2.85081	0.0297627	0.344939	0.325429	Polr2f/Polr2l/Polr2k	3
mmu04623	Organismal Systems	Immune system	mmu04623	Cytosolic DNA-sensing pathway	5/226	82/10649	0.0609756	2.87314	2.50722	0.030057	0.344939	0.325429	Il1b/Polr2f/Polr2l/Polr2k/Pcbp1	5
mmu04710	Organismal Systems	Environmental adaptation	mmu04710	Circadian rhythm	3/226	34/10649	0.0882353	4.1576	2.71537	0.0348223	0.381462	0.359886	Nr1d1/Cry1/Per2	3
mmu05332	Human Diseases	Immune disease	mmu05332	Graft-versus-host disease	4/226	60/10649	0.0666667	3.1413	2.44916	0.0382382	0.392442	0.370244	Il1b/H2-Q4/H2-K1/H2-D1	4
mmu04514	Environmental Information Processing	Signaling molecules and interaction	mmu04514	Cell adhesion molecule (CAM) interaction	8/226	181/10649	0.0441989	2.08263	2.16311	0.0390813	0.392442	0.370244	Cldn14/Cldn23/Cdh1/Sele/H2-Q4/Icam1/H2-K1/H2-D1	8
mmu05143	Human Diseases	Infectious disease: parasitic	mmu05143	African trypanosomiasis	3/226	39/10649	0.0769231	3.62457	2.41783	0.0492705	0.474967	0.448102	Il1b/Sele/Icam1	3

## Sheet: MCC SNI-2w
	category	subcategory	ID	Description	GeneRatio	BgRatio	RichFactor	FoldEnrichment	zScore	pvalue	p.adjust	qvalue	geneID	Count
mmu04974	Organismal Systems	Digestive system	mmu04974	Protein digestion and absorption	16/71	108/10649	0.148148	22.2201	18.1585	8.03572e-18	1.15714e-15	1.0235e-15	Col6a1/Col18a1/Col1a1/Col6a2/Col14a1/Col5a2/Col3a1/Col15a1/Col1a2/Eln/Col4a5/Col6a3/Col8a2/Col13a1/Col23a1/Col8a1	16
mmu04820	Cellular Processes	Cell motility	mmu04820	Cytoskeleton in muscle cells	15/71	233/10649	0.0643777	9.65575	10.9444	2.47919e-11	1.78502e-09	1.57885e-09	Col6a1/Col1a1/Dcn/Col6a2/Col5a2/Col3a1/Fbn1/Thbs3/Col1a2/Eln/Col4a5/Itga11/Lama1/Col6a3/Fbln2	15
mmu04512	Environmental Information Processing	Signaling molecules and interaction	mmu04512	ECM-receptor interaction	9/71	89/10649	0.101124	15.1671	10.9953	6.42316e-09	3.08312e-07	2.72703e-07	Col6a1/Col1a1/Col6a2/Thbs3/Col1a2/Col4a5/Itga11/Lama1/Col6a3	9
mmu04518	NA	NA	mmu04518	Integrin signaling	10/71	153/10649	0.0653595	9.803	8.98516	6.08276e-08	2.18979e-06	1.93688e-06	Col6a1/Col1a1/Col6a2/Fbn1/Thbs3/Col1a2/Col4a5/Itga11/Lama1/Col6a3	10
mmu04510	Cellular Processes	Cellular community - eukaryotes	mmu04510	Focal adhesion	10/71	202/10649	0.049505	7.42505	7.55297	8.14558e-07	2.34593e-05	2.07498e-05	Col6a1/Col1a1/Col6a2/Thbs3/Col1a2/Col4a5/Itga11/Lama1/Col6a3/Ppp1ccb	10
mmu05165	Human Diseases	Infectious disease: viral	mmu05165	Human papillomavirus infection	11/71	359/10649	0.0306407	4.59567	5.67781	2.28685e-05	0.000548844	0.000485454	Col6a1/Col1a1/Col6a2/Thbs3/Col1a2/Col4a5/Itga11/Lama1/Col6a3/H2-Q1/Fzd10	11
mmu04151	Environmental Information Processing	Signal transduction	mmu04151	PI3K-Akt signaling pathway	10/71	368/10649	0.0271739	4.0757	4.9194	0.000151392	0.00311436	0.00275466	Col6a1/Col1a1/Col6a2/Thbs3/Col1a2/Col4a5/Itga11/Lama1/Col6a3/Igf2	10
mmu05205	Human Diseases	Cancer: overview	mmu05205	Proteoglycans in cancer	7/71	204/10649	0.0343137	5.14658	4.89905	0.000402407	0.00724333	0.00640675	Col1a1/Dcn/Col1a2/Lum/Igf2/Fzd10/Ppp1ccb	7
mmu05146	Human Diseases	Infectious disease: parasitic	mmu05146	Amoebiasis	5/71	108/10649	0.0462963	6.94379	5.08623	0.000748093	0.0119695	0.010587	Col1a1/Col3a1/Col1a2/Col4a5/Lama1	5
mmu04611	Organismal Systems	Immune system	mmu04611	Platelet activation	5/71	126/10649	0.0396825	5.95182	4.58081	0.00149434	0.0215185	0.0190332	Col1a1/Col3a1/Col1a2/Tbxas1/Ppp1ccb	5
mmu00760	Metabolism	Metabolism of cofactors and vitamins	mmu00760	Nicotinate and nicotinamide metabolism	3/71	43/10649	0.0697674	10.4641	5.09449	0.00289562	0.0379063	0.0335283	Nt5e/Enpp1/Aox3	3
mmu04933	Human Diseases	Endocrine and metabolic disease	mmu04933	AGE-RAGE signaling pathway in diabetic complications	4/71	101/10649	0.039604	5.94004	4.08665	0.00455512	0.0546615	0.0483482	Col1a1/Col3a1/Col1a2/Col4a5	4
mmu04926	Organismal Systems	Endocrine system	mmu04926	Relaxin signaling pathway	4/71	131/10649	0.0305344	4.57972	3.37738	0.0112633	0.124763	0.110353	Col1a1/Col3a1/Col1a2/Col4a5	4
mmu00982	Metabolism	Xenobiotics biodegradation and metabolism	mmu00982	Drug metabolism - cytochrome P450	3/71	72/10649	0.0416667	6.24941	3.66148	0.0121982	0.125467	0.110976	Hpgds/Gstm2/Aox3	3
mmu00980	Metabolism	Xenobiotics biodegradation and metabolism	mmu00980	Metabolism of xenobiotics by cytochrome P450	3/71	76/10649	0.0394737	5.9205	3.52678	0.0141099	0.132457	0.117159	Cbr2/Hpgds/Gstm2	3
mmu05415	Human Diseases	Cardiovascular disease	mmu05415	Diabetic cardiomyopathy	5/71	217/10649	0.0230415	3.4559	2.99445	0.0147175	0.132457	0.117159	Col1a1/Ace/Col3a1/Col1a2/Ppp1ccb	5
mmu01232	Metabolism	Global and overview maps	mmu01232	Nucleotide metabolism	3/71	85/10649	0.0352941	5.29362	3.25597	0.0190023	0.160961	0.14237	Nt5e/Enpp1/Xdh	3
mmu00590	Metabolism	Lipid metabolism	mmu00590	Arachidonic acid metabolism	3/71	89/10649	0.0337079	5.05571	3.14768	0.021442	0.167325	0.147999	Cbr2/Hpgds/Tbxas1	3
mmu05204	Human Diseases	Cancer: overview	mmu05204	Chemical carcinogenesis - DNA adducts	3/71	90/10649	0.0333333	4.99953	3.12162	0.0220775	0.167325	0.147999	Hpgds/Gstm2/Sult1a1	3
mmu05410	Human Diseases	Cardiovascular disease	mmu05410	Hypertrophic cardiomyopathy	3/71	100/10649	0.03	4.49958	2.88052	0.0289969	0.199158	0.176155	Ace/Itga11/Lama1	3
mmu04145	Cellular Processes	Transport and catabolism	mmu04145	Phagosome	4/71	183/10649	0.0218579	3.27838	2.54696	0.0336404	0.220192	0.19476	Mrc2/Mrc1/Thbs3/H2-Q1	4
mmu04350	Environmental Information Processing	Signal transduction	mmu04350	TGF-beta signaling pathway	3/71	112/10649	0.0267857	4.01748	2.63	0.0386447	0.24195	0.214005	Dcn/Fbn1/Thsd4	3

## Sheet: MCC SNI-4w
	category	subcategory	ID	Description	GeneRatio	BgRatio	RichFactor	FoldEnrichment	zScore	pvalue	p.adjust	qvalue	geneID	Count
mmu04512	Environmental Information Processing	Signaling molecules and interaction	mmu04512	ECM-receptor interaction	21/168	89/10649	0.235955	14.9565	16.7389	2.09775e-19	5.2234e-17	4.76962e-17	Col6a1/Col1a1/Vwf/Cd36/Lama5/Lama2/Col6a2/Sdc1/Lamb3/Lamc3/Hspg2/Col1a2/Col4a6/Col4a5/Comp/Itga11/Lama1/Tnxb/Thbs1/Col6a6/Col6a3	21
mmu04820	Cellular Processes	Cell motility	mmu04820	Cytoskeleton in muscle cells	28/168	233/10649	0.120172	7.61731	12.9299	2.77163e-17	3.45068e-15	3.1509e-15	Col6a1/Col1a1/Myh11/Lama2/Dcn/Col6a2/Sdc1/Col5a2/Col3a1/Des/Col5a1/Fbn1/Hspg2/Col1a2/Eln/Col4a6/Col4a5/Comp/Itga11/Lama1/Thbs1/Col6a6/Col6a3/Nrap/Obscn/Fbln2/Flnc/Xirp1	28
mmu04974	Organismal Systems	Digestive system	mmu04974	Protein digestion and absorption	19/168	108/10649	0.175926	11.1514	13.4241	4.07062e-15	3.37862e-13	3.08511e-13	Col6a1/Col18a1/Col1a1/Slc1a5/Col6a2/Col5a2/Col3a1/Col5a1/Col15a1/Col1a2/Eln/Col4a6/Col4a5/Col16a1/Col6a6/Col6a3/Col8a2/Col13a1/Col23a1	19
mmu04518	NA	NA	mmu04518	Integrin signaling	20/168	153/10649	0.130719	8.28587	11.4922	2.66836e-13	1.66106e-11	1.51675e-11	Cdh1/Col6a1/Col1a1/Vwf/Lama5/Lama2/Col6a2/Lamb3/Lamc3/Fbn1/Col1a2/Col4a6/Col4a5/Comp/Itga11/Lama1/Tnxb/Thbs1/Col6a6/Col6a3	20
mmu05165	Human Diseases	Infectious disease: viral	mmu05165	Human papillomavirus infection	24/168	359/10649	0.0668524	4.23756	7.90033	1.88471e-09	9.38584e-08	8.57045e-08	Col6a1/Col1a1/Vwf/Lama5/Lama2/Col6a2/Lamb3/Lamc3/Col1a2/Col4a6/Col4a5/Comp/Itga11/Heyl/Lama1/Wnt6/Tnxb/Notch3/Thbs1/Fzd7/Col6a6/Crb3/Col6a3/Fzd10	24
mmu04510	Cellular Processes	Cellular community - eukaryotes	mmu04510	Focal adhesion	18/168	202/10649	0.0891089	5.64834	8.44432	2.69891e-09	1.12005e-07	1.02275e-07	Col6a1/Col1a1/Vwf/Lama5/Lama2/Col6a2/Lamb3/Lamc3/Col1a2/Col4a6/Col4a5/Comp/Itga11/Lama1/Tnxb/Thbs1/Col6a6/Col6a3	18
mmu04151	Environmental Information Processing	Signal transduction	mmu04151	PI3K-Akt signaling pathway	23/168	368/10649	0.0625	3.96168	7.32035	1.51981e-08	5.40618e-07	4.93652e-07	Ngfr/Col6a1/Col1a1/Vwf/Lama5/Lama2/Col6a2/Lamb3/Lamc3/Col1a2/Col4a6/Col4a5/Angpt2/Comp/Itga11/Lama1/Tnxb/Lpar3/Thbs1/Col6a6/Col6a3/Igf2/Gh	23
mmu04350	Environmental Information Processing	Signal transduction	mmu04350	TGF-beta signaling pathway	12/168	112/10649	0.107143	6.79145	7.80055	1.80811e-07	5.62773e-06	5.13883e-06	Bmp7/Dcn/Fbn1/Bmp5/Thsd4/Smad6/Hjv/Bmp6/Thbs1/Emp3/Fmod/Fst	12
mmu05146	Human Diseases	Infectious disease: parasitic	mmu05146	Amoebiasis	11/168	108/10649	0.101852	6.45607	7.21504	9.98747e-07	2.7632e-05	2.52315e-05	Col1a1/Lama5/Lama2/Col3a1/Lamb3/Lamc3/Col1a2/Col4a6/Col4a5/Lama1/Hspb1	11
mmu04933	Human Diseases	Endocrine and metabolic disease	mmu04933	AGE-RAGE signaling pathway in diabetic complications	10/168	101/10649	0.0990099	6.27593	6.74469	4.07864e-06	0.000101558	9.27354e-05	Col1a1/Stat5a/Cybb/Edn1/Col3a1/Col1a2/Col4a6/Col4a5/Ccl12/Serpine1	10
mmu05205	Human Diseases	Cancer: overview	mmu05205	Proteoglycans in cancer	12/168	204/10649	0.0588235	3.72864	4.9819	9.12395e-05	0.00206533	0.00188591	Col1a1/Dcn/Sdc1/Hspg2/Col1a2/Wnt6/Lum/Thbs1/Fzd7/Itpr3/Igf2/Fzd10	12
mmu05145	Human Diseases	Infectious disease: parasitic	mmu05145	Toxoplasmosis	8/168	109/10649	0.0733945	4.65225	4.85222	0.000319227	0.00662397	0.00604852	Lama5/Lama2/Lamb3/Lamc3/Lama1/H2-Aa/H2-Ab1/Hspa1b	8
mmu05222	Human Diseases	Cancer: specific types	mmu05222	Small cell lung cancer	7/168	94/10649	0.0744681	4.7203	4.5867	0.000694506	0.0133025	0.0121468	Lama5/Lama2/Lamb3/Lamc3/Col4a6/Col4a5/Lama1	7
mmu04390	Environmental Information Processing	Signal transduction	mmu04390	Hippo signaling pathway	9/168	158/10649	0.056962	3.61065	4.18558	0.000880143	0.015654	0.0142941	Cdh1/Bmp7/Ajuba/Bmp5/Wnt6/Serpine1/Bmp6/Fzd7/Fzd10	9
mmu03265	Genetic Information Processing	Information processing in viruses	mmu03265	Virion - Ebolavirus, Lyssavirus and Morbillivirus	3/168	17/10649	0.176471	11.1859	5.32114	0.00222886	0.0369991	0.0337848	Ngfr/Nectin4/Chrna1	3
mmu04145	Cellular Processes	Transport and catabolism	mmu04145	Phagosome	9/168	183/10649	0.0491803	3.11739	3.65783	0.00244147	0.0379954	0.0346946	Cd36/Cybb/Mrc2/Mrc1/Comp/Colec12/H2-Aa/Thbs1/H2-Ab1	9
mmu05217	Human Diseases	Cancer: specific types	mmu05217	Basal cell carcinoma	5/168	63/10649	0.0793651	5.03071	4.06231	0.00309434	0.045323	0.0413857	Gli1/Ptch2/Wnt6/Fzd7/Fzd10	5
mmu04610	Organismal Systems	Immune system	mmu04610	Complement and coagulation cascades	6/168	94/10649	0.0638298	4.04597	3.75533	0.00365608	0.0493621	0.0450738	Vwf/Bdkrb2/Serping1/Serpine1/C1s1/F13a1	6
mmu04611	Organismal Systems	Immune system	mmu04611	Platelet activation	7/168	126/10649	0.0555556	3.52149	3.60463	0.00376659	0.0493621	0.0450738	Col1a1/Vwf/Col3a1/Col1a2/Tbxa2r/Itpr3/Pla2g4e	7
mmu05410	Human Diseases	Cardiovascular disease	mmu05410	Hypertrophic cardiomyopathy	6/168	100/10649	0.06	3.80321	3.56564	0.00495531	0.0616936	0.0563341	Lama2/Ace/Edn1/Des/Itga11/Lama1	6
mmu04924	Organismal Systems	Endocrine system	mmu04924	Renin secretion	5/168	76/10649	0.0657895	4.17019	3.5114	0.00690673	0.0818941	0.0747796	Aqp1/Ace/Edn1/Pde3a/Itpr3	5
mmu05144	Human Diseases	Infectious disease: parasitic	mmu05144	Malaria	5/168	77/10649	0.0649351	4.11603	3.47421	0.00729431	0.0825583	0.0753861	Cd36/Sdc1/Comp/Ccl12/Thbs1	5
mmu00380	Metabolism	Amino acid metabolism	mmu00380	Tryptophan metabolism	4/168	52/10649	0.0769231	4.87592	3.54709	0.00898426	0.0972644	0.0888147	Inmt/Cyp1b1/Aox4/Aox3	4
mmu04612	Organismal Systems	Immune system	mmu04612	Antigen processing and presentation	5/168	88/10649	0.0568182	3.60153	3.10245	0.0126035	0.130761	0.119401	Cd74/H2-Aa/H2-Ab1/Hspa5/Hspa1b	5
mmu04710	Organismal Systems	Environmental adaptation	mmu04710	Circadian rhythm	3/168	34/10649	0.0882353	5.59296	3.39594	0.0161304	0.160659	0.146702	Nr1d1/Dbp/Per2	3
mmu04926	Organismal Systems	Endocrine system	mmu04926	Relaxin signaling pathway	6/168	131/10649	0.0458015	2.90322	2.77488	0.0174777	0.167382	0.152841	Col1a1/Edn1/Col3a1/Col1a2/Col4a6/Col4a5	6
mmu05152	Human Diseases	Infectious disease: bacterial	mmu05152	Tuberculosis	7/168	180/10649	0.0388889	2.46505	2.5097	0.0238912	0.214349	0.195727	Lbp/Mrc2/Cd74/Mrc1/H2-Aa/Sphk1/H2-Ab1	7
mmu00350	Metabolism	Amino acid metabolism	mmu00350	Tyrosine metabolism	3/168	40/10649	0.075	4.75402	3.01146	0.024872	0.214349	0.195727	Aoc3/Aox4/Aox3	3
mmu04382	NA	NA	mmu04382	Cornified envelope formation	8/168	223/10649	0.0358744	2.27397	2.43411	0.0249643	0.214349	0.195727	Lama5/Lamb3/Col4a6/Col4a5/Evpl/Ephx3/Cdsn/Cldn14	8
mmu04672	Organismal Systems	Immune system	mmu04672	Intestinal immune network for IgA production	3/168	43/10649	0.0697674	4.42234	2.84688	0.0300268	0.249222	0.227572	H2-Aa/H2-Ab1/Ccl28	3
mmu04930	Human Diseases	Endocrine and metabolic disease	mmu04930	Type II diabetes mellitus	3/168	48/10649	0.0625	3.96168	2.60359	0.0397674	0.319422	0.291672	Slc2a4/Gck/Mafa	3
mmu04979	Organismal Systems	Digestive system	mmu04979	Cholesterol metabolism	3/168	50/10649	0.06	3.80321	2.51534	0.0440591	0.342835	0.313051	Angptl4/Cd36/Pcsk9	3
mmu05412	Human Diseases	Cardiovascular disease	mmu05412	Arrhythmogenic right ventricular cardiomyopathy	4/168	86/10649	0.0465116	2.94823	2.29659	0.0468578	0.353564	0.322848	Lama2/Des/Itga11/Lama1	4
